# Supplementary material for: Efficient Degradation of Iopromide by Using Sulfite Activated with Mackinawite
Source: Molecules. 2021 Oct 28;26(21):6527. doi: 10.3390/molecules26216527 (PMC8588147; doi:10.3390/molecules26216527)
Supplement: Supplementary file 1 [file molecules-26-06527-s001.zip]

Archive with 1 entries (1 files):
- molecules-1394801-supplementary.pdf
